# Supplementary material for: Blood pressure and heart rate variability responses following an acute bout of vinyasa yoga and a prolonged seated control: A randomized crossover trial
Source: PLoS One. 2023 Nov 28;18(11):e0294945. doi: 10.1371/journal.pone.0294945 (PMC10684087; doi:10.1371/journal.pone.0294945)
Supplement: S1 Data — The codebook is included as a second tab within the excel document. (XLSX) [file pone.0294945.s002.xlsx]

## Sheet: Dataset
id	condition	timepoint	sbp	dbp	hr	sdnn	rmssd	hf	yoga	LF_HF
1	0	0	103	65.5	80.5882	28.4512	3.31376	5.69996	1	1.43693
1	0	1	99.5	63.5	84.72	38.5037	3.32914	5.77606	1	3.97211
1	0	2	87	56	84.1372	40.8812	3.39063	5.79254	1	2.73488
1	1	0	101	64	81.2753	38.5359	3.45774	6.13047	0	1.84885
1	1	1	102	64	72.3375	48.6769	3.95717	6.68558	0	1.0953
1	1	2	103	64	72.3378	50.3122	3.95291	6.63655	0	1.47187
2	0	0	99	62	79.2201	39.0247	3.1012	5.16621	1	6.88251
2	0	1	98	61.5	78.6902	40.8847	3.22941	5.38992	1	8.50603
2	0	2	102.5	65.5	71.7179	50.9841	3.40086	5.61945	1	8.36681
2	1	0	109	65.5	84.4335	40.8036	2.97326	5.11622	0	14.754
2	1	1	105.5	67.5	74.0151	49.5739	3.34947	5.19718	0	8.17769
2	1	2	101	66.5	71.0727	39.6063	3.38244	5.80613	0	2.54657
3	0	0	125	80	68.4022	35.0624	3.20241	4.78398	1	9.49827
3	0	1	114	71.5	76.2185	31.2254	2.99565	4.10904	1	11.1082
3	0	2	120.5	71.5	69.033	44.659	3.37531	5.13414	1	12.8247
3	1	0	111	76	67.9248	32.6128	3.27591	5.38886	0	3.20898
3	1	1	136	76.5	69.505	29.7165	3.26835	5.78376	0	0.840107
3	1	2	120.5	74.5	68.4866	50.7187	3.63569	6.62436	0	2.18644
4	0	0	123	84.5	66.8149	31.5321	3.45101	5.59847	1	2.42916
4	0	1	130	85	82.8771	19.5069	2.48845	4.00815	1	4.03263
4	0	2	119	85.5	73.0403	28.6947	2.93955	4.91779	1	3.79843
4	1	0	107	74	71.6528	28.0223	2.8738	4.72983	0	3.94286
4	1	1	123.5	88.5	69.1951	34.0417	3.0803	5.14218	0	3.90182
4	1	2	105.5	74.5	70.4028	38.2146	3.07338	5.11074	0	5.6158
5	0	0	111	58.5	71.3579	42.8942	3.89611	6.45202	1	0.787758
5	0	1	102.5	61	80.5909	42.8732	3.52618	6.48168	1	1.94128
5	0	2	104	67	78.8307	44.6076	3.46938	6.04915	1	1.81525
5	1	0	100.5	55.5	80.5847	32.2757	3.18197	5.16778	0	2.75888
5	1	1	103	57.5	78.7179	35.2265	3.39133	5.82859	0	1.80274
5	1	2	104	58.5	81.1637	38.3597	3.29835	5.48573	0	2.56166
6	0	0	92	68.5	74.2636	16.9486	2.55441	3.99539	1	2.9672
6	0	1	96	59	73.6282	28.2137	3.07082	5.02788	1	2.50682
6	0	2	93	60	68.668	28.3066	3.13667	5.29014	1	3.46612
6	1	0	96	62.5	67.0684	21.0065	2.862	4.72611	0	2.42603
6	1	1	101	64.5	63.9432	21.1774	3.03955	5.23632	0	1.31367
6	1	2	103.5	64.5	65.6552	35.6738	3.21355	5.63898	0	4.98519
7	0	0	107.5	57	64.2478	61.9195	4.27269	7.87001	1	0.559883
7	0	1	105	54.5	58.6423	57.667	4.18652	7.61895	1	0.644146
7	0	2	114	56.5	57.7694	64.6519	4.38451	7.9071	1	0.262395
7	1	0	106.5	65.5	61.3818	54.8358	4.0262	7.47175	0	0.414105
7	1	1	107	59.5	59.3994	50.1579	3.9866	7.31231	0	0.354633
7	1	2	111	63.5	58.0732	68.6477	4.14905	7.57393	0	1.12685
8	0	0	112.5	73.5	71.3227	63.2342	4.27491	7.5699	1	0.863845
8	0	1	104	70	70.5635	63.8997	4.21951	7.50797	1	1.28392
8	0	2	111.5	71	66.007	88.4419	4.62542	8.30975	1	0.441277
8	1	0	111.5	66.5	.	.	.	.	0	.
8	1	1	108	71	.	.	.	.	0	.
8	1	2	110.5	67	.	.	.	.	0	.
9	0	0	108	56	63.1872	21.7193	2.95594	4.39196	1	2.97614
9	0	1	102	51.5	64.6934	23.4357	2.77166	4.03037	1	11.5959
9	0	2	107.5	51.5	61.6853	22.2185	2.60533	3.05777	1	17.9603
9	1	0	109	43.5	63.3949	23.9132	3.03795	4.62404	0	3.08706
9	1	1	105.5	47.5	64.3123	28.5807	3.35273	4.67066	0	5.13692
9	1	2	104.5	54.5	58.7004	26.6718	3.21769	4.82881	0	2.3865
10	0	0	105	65	65.8443	31.2095	3.51522	5.54333	1	0.402397
10	0	1	106	64	70.1818	24.9276	3.26107	5.67445	1	0.661333
10	0	2	119	72	61.551	29.7305	3.55008	6.29651	1	0.487937
10	1	0	113.5	74	70.2049	19.8208	2.93661	5.31771	0	0.81071
10	1	1	115.5	69	65.2755	39.2685	3.51829	6.19749	0	1.80452
10	1	2	117	73	63.6108	26.0494	3.39349	5.94086	0	0.457052
11	0	0	114	71.5	71.004	48.3523	3.29259	4.9722	1	7.28822
11	0	1	112.5	62.5	103.411	26.0677	2.37333	4.26128	1	8.31319
11	0	2	112	72.5	84.0247	51.3802	3.23667	4.98166	1	13.8009
11	1	0	116	68	69.7586	54.8589	3.74382	6.57783	0	1.32829
11	1	1	116	68	62.8436	85.9446	4.15723	7.05222	0	4.04359
11	1	2	116.5	74.5	57.3872	71.9237	4.27633	7.57191	0	1.14164
12	0	0	120	79.5	79.4106	24.0969	3.18208	4.27509	1	6.12389
12	0	1	110	74	75.181	27.7464	2.80707	4.73457	1	7.87995
12	0	2	114	78	70.8125	34.3996	3.17138	5.43974	1	3.88313
12	1	0	110	76	80.1354	17.8721	2.20061	3.40411	0	3.34825
12	1	1	103	74.5	68.9724	31.1061	3.10378	5.08264	0	3.39919
12	1	2	113	73.5	68.2526	37.6974	3.32937	5.8667	0	2.02364
13	0	0	107	65.5	55.0235	67.0318	4.12739	7.36257	1	1.73101
13	0	1	103.5	63.5	78.2473	33.9984	2.94233	5.72999	1	1.11596
13	0	2	102	68	59.2237	51.9104	3.77046	7.06505	1	1.32537
13	1	0	105	70.5	53.2176	52.4782	3.95431	7.30426	0	0.455084
13	1	1	111.5	79.5	53.7781	49.7173	3.88405	7.13975	0	0.671026
13	1	2	116	80	52.9411	58.0018	4.01337	6.79693	0	1.23887
14	0	0	110.5	72	80.1515	27.7008	3.37432	5.92465	1	0.830403
14	0	1	112	77	74.4533	26.9314	3.33312	6.18627	1	0.357426
14	0	2	117.5	76.5	77.7029	28.317	3.34346	6.13977	1	0.566664
14	1	0	111.5	71	79.4911	27.8355	3.42582	6.18688	0	0.177069
14	1	1	119	77	69.5361	39.7771	3.68329	7.09314	0	0.35498
14	1	2	115	73.5	73.3606	29.9416	3.56327	6.59067	0	0.226565
15	0	0	98.5	58	61.1138	56.888	3.90566	6.85706	1	3.23632
15	0	1	75	44.5	69.9837	53.5707	3.56394	6.20454	1	4.97306
15	0	2	98	59	64.9426	61.4895	3.69152	6.32847	1	5.41406
15	1	0	103	58	61.2983	56.0855	3.71825	6.04622	0	4.70843
15	1	1	101.5	64.5	66.5307	49.5018	3.50145	6.22611	0	3.16164
15	1	2	96.5	62.5	64.9329	60.8275	3.69408	6.18846	0	4.3393
16	0	0	113.5	60	77.3783	50.448	3.88122	7.23927	1	0.599489
16	0	1	105.5	57	71.0012	82.3521	4.52145	8.13886	1	0.509091
16	0	2	110	83.8	81.8191	53.489	3.86962	7.29166	1	0.813917
16	1	0	102.5	52.5	65.8551	82.6287	4.56134	8.57263	0	0.180415
16	1	1	109	60.5	57.4926	107.188	4.8596	8.97766	0	0.276765
16	1	2	105	60.5	64.7639	89.9946	4.53518	8.1727	0	1.1814
17	0	0	121.5	81.5	77.8446	59.3322	3.31745	5.28526	1	11.8319
17	0	1	131.5	72.5	91.2543	29.2539	2.76787	5.59263	1	3.00083
17	0	2	131	69	81.4314	44.7322	3.1919	5.23795	1	8.93043
17	1	0	115.5	84	84.6949	46.6385	3.10363	5.06008	0	11.5961
17	1	1	148	73	76.2023	44.0376	3.37028	6.06611	0	3.04902
17	1	2	133	73	80.193	57.9049	3.34439	5.57032	0	14.5407
18	0	0	114	58	65.0696	74.712	3.72867	5.45993	1	13.8816
18	0	1	114.5	58	79.2716	36.755	3.16728	5.82268	1	3.00711
18	0	2	113	64.5	66.8803	45.1914	3.53917	5.98565	1	4.06169
18	1	0	115	59.5	69.3285	52.6023	3.50529	5.74821	0	8.80074
18	1	1	115.5	65	61.8439	46.9325	3.86824	6.77521	0	1.09773
18	1	2	114.5	64	65.6819	46.3984	3.60265	5.86548	0	5.71033

## Sheet: Codebook
id=participant identifier
condition	0=yoga	1=control
timepoint	0=baseline	1= 5 minutes post condition	2= 65 minutes post condition
yoga	0=control	1=yoga
sbp	systolic blood pressure (mmHg)
dbp	diastolic blood pressure (mmHg)
hr	heart rate (bpm)
sdnn	standard deviation of normal-to-normal r-r intervals (ms)
rmssd	root mean square of successive differences (ln)
hf	high frequency (ln)
LF_HF	low frequency/high frequency ratio (ms2)
